# Supplementary material for: Water Kefir and Derived Pasteurized Beverages Modulate Gut Microbiota, Intestinal Permeability and Cytokine Production In Vitro
Source: Nutrients. 2021 Oct 29;13(11):3897. doi: 10.3390/nu13113897 (PMC8625349; doi:10.3390/nu13113897)
Supplement: Supplementary file 1 [file nutrients-13-03897-s001.zip]

Archive with 1 entries (1 files):
- nutrients-1410282-supplementary.pdf
